# Supplementary material for: An atypical atherogenic chemokine that promotes advanced atherosclerosis and hepatic lipogenesis
Source: Nat Commun. 2025 Mar 7;16:2297. doi: 10.1038/s41467-025-57540-z (PMC11889166; doi:10.1038/s41467-025-57540-z)
Supplement: Supplementary file 4 — Source Data [file 41467_2025_57540_MOESM4_ESM.xlsx]

## Sheet: Main Figures
					Main Figures

## Sheet: Fig 1b
Fig 1b	Aortic root
	ORO positive lesion area
	Apoe–/–	Mif-2–/– Apoe–/–
	124.466	28.659
	71.1596	88.6153
	169.329	99.5487
	68.0724	149.416
	111.233	69.8632
	78.8406	79.3188
	154.69	53.5179
	88.8247	32.0239
	170.331	58.4605
	121.427	34.266
	148.391	41.6011
	91.8132	32.0892
	Unpaired two-tailed t-test
	P value	0.002
	P value summary	**
	Significance	Yes

## Sheet: Fig 1c
Fig 1c	Aortic root
	HE positive lesion area
	Apoe–/–	Mif-2–/– Apoe–/–
	121.669	30.0649
	67.0722	78.4402
	148.715	92.726
	64.5925	125.801
	97.7591	56.6404
	71.6307	65.3185
	170.788	60.3723
	79.9347	32.1765
	169.951	59.1417
	118.256	28.3944
	147.03	40.8289
	83.7091	30.3055
	Unpaired two-tailed t-test
	P value	0.0012
	P value summary	**
	Significance	Yes

## Sheet: Fig 1d
Fig 1d	Aortic arch
	HE positive lesion area
	Apoe–/–	Mif-2–/– Apoe–/–
	24.8942	2.48751
	16.9337	2.26006
	48.0335	2.87775
	32.2322	23.0363
	23.9413	1.59689
	14.8388	10.0793
	17.7357	2.18345
	29.1653	12.3298
	9.12404	2.95675
	2.65749	0
	8.34356	1.52267
	13.3569	2.79156
	Unpaired two-tailed t-test
	P value	0.0015
	P value summary	**
	Significance	Yes

## Sheet: Fig 1e
Fig 1e	Aortic root
	CD68 positive lesion area
	Apoe–/–	Mif-2–/– Apoe–/–
	53.3402	20.7499
	23.3976	34.4722
	68.0069	40.8267
	23.3901	50.9708
	42.7733	36.8773
	23.7053	30.6742
	41.6254	13.2239
	35.3701	19.6453
	56.1222	24.9406
	43.6578	16.0851
	44.1692	22.7717
	30.2676	13.1437
	Unpaired two-tailed t-test
	P value	0.0192
	P value summary	*
	Significance	Yes

## Sheet: Fig 1f
Fig 1f	Cytokine array
		4.5 HFD Female
		Apoe–/–	Mif-2–/– Apoe–/–				Apoe–/–								Mif-2–/– Apoe–/–								Apoe–/–	Mif-2–/– Apoe–/–	Average ratio
	IL-17	1	0.2				#1	#2	#3	#4	Average				#1	#2	#3	#4	Average			IFNγ	4249.5	1812.88	0.426609
	IL-23	1	0.32			G CSF	2916.5	918	188	1151	1293.38			G CSF	395	0	699	772.5	466.625			CCL2	3363.25	1869	0.555712
	IL-16	1	0.33			CCL1	2208	2012.5	0	1290.5	1377.75			CCL1	1604.5	1139.5	813	420	994.25			IL-16	3070.12	1027.62	0.334718
	IL-ra	1	0.36			IFNγ	3192	4060	4212	5534	4249.5			IFNγ	1363	1121	3158.5	1609	1812.88			CXCL11	2904	1605	0.552686
	G CSF	1	0.36			IL-ra	1017	2434	735	2497.5	1670.88			IL-ra	1454	190.5	400	365.5	602.5			CXCL10	2812.12	1440.75	0.512335
	IL-2	1	0.39			IL-2	1305	1345	2321.5	1430.5	1600.5			IL-2	802.5	424	585	680	622.875			CXCL9	2050.62	1028.75	0.501676
	IL-1α	1	0.4			IL-16	3811	2839.5	2224	3406	3070.12			IL-16	1336	687	1421	666.5	1027.62			IL-ra	1670.88	602.5	0.36059
	IFNγ	1	0.43			IL-17	1686	1018	479.5	904	1021.88			IL-17	459.5	0	253	111.5	206			IL-2	1600.5	622.875	0.389175
	CXCL13	1	0.45			IL-23	230	537.5	213.5	728	427.25			IL-23	280	0	140	133	138.25			CCL1	1377.75	994.25	0.721648
	IL-27	1	0.47			IL-27	682	739.5	1042	1172.5	909			IL-27	959	24	341	381	426.25			TREM-1	1376.75	919.125	0.667605
	CXCL9	1	0.5			CXCL10	3797	4560	1528.5	1363	2812.12			CXCL10	2691	1235.5	1043	793.5	1440.75			G CSF	1293.38	466.625	0.360781
	CXCL10	1	0.51			CXCL11	4618.5	5036.5	1005.5	955.5	2904			CXCL11	2557.5	2389	868.5	605	1605			IL-17	1021.88	206	0.20159
	CXCL11	1	0.55			CXCL1	1319.5	1168.5	109.5	1025.5	905.75			CXCL1	66.5	79.5	1182.5	1137	616.375			IL-27	909	426.25	0.468922
	CCL2	1	0.56			CCL2	2935	4081	26	6411	3363.25			CCL2	1916	1202	2227.5	2130.5	1869			CXCL1	905.75	616.375	0.680513
	TIMP-1	1	0.64			CCL12	1502	944.5	0	859	826.375			CCL12	716.5	398	394	693	550.375			CCL12	826.375	550.375	0.666011
	CCL12	1	0.67			CXCL9	2853.5	2054	1112	2183	2050.62			CXCL9	1866	1041	646.5	561.5	1028.75			IL-23	427.25	138.25	0.323581
	TREM-1	1	0.67			TREM-1	3172	1501.5	137	696.5	1376.75			TREM-1	1334.5	560.5	901.5	880	919.125			sICAM-1	108066	97732.2	0.904376
	CXCL1	1	0.68			CXCL13	13590	19892.5	16733	17522	16934.4			CXCL13	6577	6108	10710.5	7399	7698.62			C5a	43610.1	36264.6	0.831564
	CXCL12	1	0.7			C5a	50667.5	55272	31147.5	37353.5	43610.1			C5a	38447.5	38599	35211.5	32800.5	36264.6			CXCL12	38316.6	26707.8	0.697028
	CCL1	1	0.72			sICAM-1	98977	113942	106180	113166	108066			sICAM-1	92026	86519	114318	98065.5	97732.2			M-CSF	28381.9	23620.9	0.832252
	TNF-a	1	0.77			IL-1α	5208	3987.5	9627.5	10936	7439.75			IL-1α	1756.5	1281.5	5476.5	3247	2940.38			CXCL13	16934.4	7698.62	0.454615
	M-CSF	1	0.83			M-CSF	38690.5	35914.5	14869	24053.5	28381.9			M-CSF	27509	27315	19797.5	19862	23620.9			TIMP-1	10715.6	6861.25	0.640303
	C5a	1	0.83			CXCL12	39668	45328.5	34050.5	34219.5	38316.6			CXCL12	32004	28100	23986.5	22740.5	26707.8			IL-1α	7439.75	2940.38	0.395225
	sICAM-1	1	0.9			TIMP-1	13429	17261.5	7990.5	4181.5	10715.6			TIMP-1	8964	7347	5627	5507	6861.25			TNF-a	6491.62	5027.75	0.774498
						TNF-a	6877	8765	4395.5	5929	6491.62			TNF-a	5101	2702.5	6705	5602.5	5027.75

## Sheet: Fig 1g
Fig 1g	Cytokine array		Relativ low plasma abundance
		4.5 HFD Female
		Apoe–/–				Mif-2–/– Apoe–/–					Multiple unpaired t test
		mouse 1	mouse 2	mouse 3	mouse 4	mouse 1	mouse 2	mouse 3	mouse 4			P value	P value summary	Significance
	IFNγ	3192	4060	4212	5534	1363	1121	3158.5	1609		IFNγ	0.010668	*	Yes
	IL-16	3811	2839.5	2224	3406	1336	687	1421	666.5		IL-2	0.00856	**	Yes
	IL-2	1305	1345	2321.5	1430.5	802.5	424	585	680		IL-16	0.002228	**	Yes
	IL-17	1686	1018	479.5	904	459.5	0	253	111.5		IL-17	0.022939	*	Yes
											No correction for multiple comparisons

## Sheet: Fig 1h
Fig 1h	Cytokine array		Relativ high plasma abundance
		4.5 HFD Female
		Apoe–/–				Mif-2–/– Apoe–/–					Multiple unpaired t test
		mouse 1	mouse 2	mouse 3	mouse 4	mouse 1	mouse 2	mouse 3	mouse 4			P value	P value summary	Significance
	CXCL13	13590	19892.5	16733	17522	6577	6108	10710.5	7399		CXCL13	0.001451	**	Yes
	IL-1α	5208	3987.5	9627.5	10936	1756.5	1281.5	5476.5	3247		IL-1α	0.014326	*	Yes
											No correction for multiple comparisons

## Sheet: Fig 1j
Fig 1j	Aortic root	Apoe–/–
	ORO positive lesion area
	Vehicle	4-CPPC
	67.2081	27.6177
	90.4043	23.5134
	29.5674	26.8173
	74.6941	14.6478
	46.266	24.2735
	39.1806	28.547
	91.5045	14.3849
	26.1906	23.9425
	69.9422	22.9663
	49.4882	26.6826
	58.2062	25.4293
	Unpaired two-tailed t-test
	P value	<0.0001
	P value summary	****
	Significance	Yes

## Sheet: Fig 1k
Fig 1k	Aortic root	Apoe–/–
	HE positive lesion area
	Vehicle	4-CPPC
	61.7998	24.4501
	80.2777	18.0566
	27.0073	21.4766
	63.728	20.9547
	40.707	26.8173
	54.1876	22.3229
	77.6561	14.8029
	28.5213	23.6576
	77.2431	22.5743
	48.8518	27.8115
	47.9712	29.1294
	Unpaired two-tailed t-test
	P value	<0.0001
	P value summary	****
	Significance	Yes

[truncated: 96 more sheets: Fig 1l, Fig 1m, Fig 2a, Fig 2b, Fig 2c, Fig 2e, Fig 2f, Fig 2g, Fig 2i, Fig 3c, Fig 3d, Fig 3e, Fig 3f, Fig 3h, Fig 3i, Fig 3k, Fig 3l, Fig 3n, Fig 4b, Fig 4c …]
